# Supplementary material for: Perioperative Care and Clinical Outcomes of Patients with Left Ventricular Assist Devices Undergoing Noncardiac Surgery in Korea: A Retrospective Study
Source: J Clin Med. 2026 Feb 25;15(5):1748. doi: 10.3390/jcm15051748 (PMC12985548; doi:10.3390/jcm15051748)
Supplement: Supplementary file 1 [file jcm-15-01748-s001.zip]

Archive with 1 entries (1 files):
- jcm-4101636-supplementary.pdf
